# Supplementary material for: How to Develop Entrepreneurial Talent More Effectively? A Comparison of Different Entrepreneurship Educational Methods
Source: Front Psychol. 2021 Apr 15;12:644113. doi: 10.3389/fpsyg.2021.644113 (PMC8081979; doi:10.3389/fpsyg.2021.644113)
Supplement: Supplementary file 1 [file Table_1.XLSX]

## Sheet: dataset
Q1	Q2	Q3	Q4	Q5	Q6	Q7	Q8	Q9	Q10	Q11	Q12	Q13	Q14	Q15	Q16	Q17	Q18	Q19	Q20	Q21Gender	Q22Type of colleges and universities	Q23Major
0	0	0	0	0	0	0	0	4	4	4	4	4	4	4	4	4	4	4	4	2	1	1
0	0	0	0	0	0	1	0	7	7	7	7	2	2	4	5	7	6	6	1	1	1	1
0	0	0	0	0	0	1	0	4	6	6	4	5	6	4	4	3	6	4	2	1	1	1
0	1	0	0	0	1	1	0	5	6	3	4	5	6	7	7	4	3	2	1	1	1	1
0	0	0	0	0	0	0	0	2	6	5	6	4	4	5	5	4	4	3	3	1	1	1
0	1	0	0	0	1	1	0	4	5	5	4	5	4	6	5	5	6	5	6	1	1	1
0	0	0	0	0	0	0	0	6	6	6	6	7	7	6	7	4	4	2	3	2	1	1
0	0	0	0	0	0	0	0	6	6	6	6	4	4	4	6	4	4	4	4	1	1	1
0	0	0	0	0	0	0	0	5	7	5	5	4	4	5	5	4	4	3	4	1	1	1
1	0	0	0	1	0	0	0	6	6	6	6	4	4	4	4	6	6	6	6	1	1	1
0	0	0	0	1	1	0	0	6	7	6	7	4	4	5	4	3	5	3	3	2	1	1
0	1	1	1	0	0	0	0	5	6	6	6	3	3	3	5	2	3	2	2	1	1	1
1	1	0	1	1	0	0	0	5	5	4	6	5	5	5	6	4	4	4	3	1	1	1
0	0	0	0	0	0	1	0	5	5	6	3	3	3	5	5	3	5	2	2	1	1	1
1	1	0	1	0	0	1	0	7	5	7	5	4	5	6	5	3	4	1	2	1	1	1
0	0	0	0	0	0	0	0	4	6	6	4	4	4	5	4	2	4	2	1	1	1	1
0	0	0	0	0	0	0	0	4	4	4	4	6	5	5	6	4	4	4	4	1	1	1
0	0	0	0	0	0	0	0	6	6	6	6	5	5	6	6	5	6	6	6	1	1	1
1	1	0	0	0	0	0	0	5	6	5	5	4	4	5	4	5	5	4	4	1	1	1
1	1	1	1	0	1	0	0	6	6	6	6	7	7	7	7	5	5	5	5	1	1	1
0	0	0	0	0	0	1	0	5	5	6	6	6	6	6	6	3	3	3	1	1	1	1
1	1	1	1	0	0	1	0	7	7	6	5	7	5	5	4	5	4	5	4	1	1	1
0	0	0	0	1	0	1	0	4	4	4	4	4	4	4	4	3	4	3	4	1	1	1
1	1	0	1	1	0	1	0	5	4	5	4	4	5	4	5	5	4	5	4	1	1	1
1	1	0	1	1	1	1	0	4	6	7	5	7	6	5	4	4	7	4	5	1	1	1
1	1	1	0	1	1	1	0	5	5	5	5	5	5	5	5	5	5	5	5	2	1	1
1	1	0	0	0	1	1	0	4	5	4	5	5	5	6	5	4	4	4	4	2	1	1
1	1	1	0	1	1	1	0	4	6	6	6	5	5	5	5	4	4	4	4	1	1	1
1	0	1	0	1	1	1	0	6	7	7	6	4	5	5	4	3	4	4	2	2	1	1
1	1	1	0	1	1	1	0	6	6	6	5	5	5	6	3	2	2	1	2	1	1	1
1	1	0	0	1	1	1	0	6	6	5	6	5	5	6	2	3	2	1	2	1	1	1
1	1	0	0	1	1	1	0	7	7	7	7	6	6	4	6	5	5	4	4	2	1	1
0	0	0	1	0	0	0	1	6	3	4	6	3	3	3	6	3	2	7	5	1	1	1
1	1	0	1	0	0	0	1	7	6	6	5	2	2	6	5	5	6	5	6	1	1	1
0	1	1	0	0	1	0	1	4	7	5	7	4	5	7	6	4	6	5	6	2	1	1
0	1	0	1	0	1	0	1	6	7	7	6	4	5	6	6	3	5	4	3	1	1	1
1	0	1	0	1	0	1	1	6	7	6	5	6	6	7	7	5	7	4	4	1	1	1
0	0	0	0	1	1	1	1	5	6	5	6	6	5	6	6	4	4	3	4	1	1	1
0	0	0	1	1	1	1	1	5	5	5	5	5	5	5	5	5	5	5	5	1	1	1
1	1	1	1	1	1	1	1	5	5	5	5	6	6	5	6	6	6	6	6	1	1	1
1	1	1	1	1	1	1	1	5	5	5	5	5	5	4	5	5	4	5	4	2	1	1
1	1	1	1	1	1	1	1	5	5	5	6	6	5	6	5	5	6	5	5	1	1	1
0	0	0	0	1	0	1	1	1	3	6	2	6	6	6	6	7	7	6	6	2	1	1
1	0	1	0	1	0	1	1	6	4	5	4	6	5	4	6	5	4	6	4	1	1	1
0	0	0	0	1	1	1	1	3	6	4	6	5	5	6	6	5	6	6	4	1	1	1
1	1	1	1	1	1	1	1	6	6	6	5	6	7	7	5	7	6	6	7	1	1	1
1	1	1	1	1	1	1	1	6	5	6	5	6	5	6	5	6	5	6	5	1	1	1
1	1	1	1	1	1	1	1	6	5	6	6	6	5	6	5	6	6	5	5	1	1	1
1	1	0	0	1	1	1	1	6	6	4	5	4	5	6	3	2	1	1	1	1	1	1
0	0	1	1	1	1	0	1	6	7	6	6	5	5	3	4	4	5	5	4	2	1	1
1	1	1	1	0	0	1	1	6	6	6	6	5	5	6	5	5	6	6	5	1	1	1
1	1	0	1	1	0	1	1	4	6	5	4	3	3	7	3	5	5	4	4	1	1	1
1	1	1	1	1	1	1	1	4	5	5	4	7	6	4	4	6	6	5	6	1	1	1
1	1	1	1	1	1	1	1	4	6	6	6	5	5	6	6	5	6	6	4	1	1	1
1	1	1	0	1	1	1	1	7	6	7	7	7	6	6	6	5	6	5	5	2	1	1
1	1	1	0	1	1	1	1	6	6	6	7	6	6	7	7	6	6	5	6	1	1	1
1	1	1	1	1	1	1	1	5	5	6	6	5	6	6	6	5	7	6	6	2	1	1
1	1	1	1	1	1	1	1	6	7	7	7	5	5	5	7	2	3	2	2	2	1	1
1	1	1	1	1	1	1	1	7	7	6	7	6	7	7	6	6	6	5	5	2	1	1
1	1	1	1	1	1	1	1	5	6	5	6	6	5	5	5	6	7	6	6	2	1	1
1	1	1	1	1	1	1	1	6	5	5	5	6	6	5	5	6	6	4	5	2	1	1
1	1	1	1	1	1	1	1	3	6	5	2	2	3	6	5	5	4	2	2	1	1	1
1	1	1	1	1	1	1	1	7	7	7	6	6	6	6	6	7	7	7	7	1	1	1
1	1	1	1	1	1	1	1	6	6	6	6	6	6	5	6	5	5	5	6	1	1	1
1	1	1	1	1	1	1	1	5	5	4	6	6	6	6	6	4	6	6	4	2	1	1
1	1	1	1	1	1	1	1	5	6	6	6	4	5	5	6	5	6	5	4	1	1	1
1	1	1	1	1	1	1	1	7	7	6	6	7	5	7	7	6	5	7	5	2	1	1
1	1	1	1	1	1	1	1	7	7	7	7	7	7	5	7	7	7	5	3	1	1	1
0	0	1	0	0	0	0	0	5	6	5	5	3	4	3	5	3	4	2	3	2	1	2
0	0	1	0	0	0	0	0	4	5	4	5	4	5	5	5	4	5	3	2	2	1	2
1	0	1	0	0	0	0	0	5	6	4	4	3	2	4	5	2	2	2	1	2	1	2
1	1	1	1	0	0	0	0	5	6	6	6	4	5	4	7	5	4	4	4	2	1	2
1	1	1	1	0	0	0	0	6	6	6	6	4	4	5	6	3	4	2	3	2	1	2
1	1	1	0	0	0	0	0	3	5	3	4	4	4	4	5	2	4	2	2	2	1	2
0	0	1	0	0	0	0	0	5	5	5	5	6	5	5	5	6	7	6	4	2	1	2
0	0	1	0	0	0	0	0	7	7	7	7	4	5	5	7	4	5	4	4	2	1	2
1	1	1	1	0	0	1	0	6	6	6	6	4	4	5	5	4	6	4	4	2	1	2
1	1	0	0	1	1	1	0	4	5	4	3	4	5	6	4	5	6	6	5	1	1	2
1	1	1	1	1	1	1	1	6	6	6	5	6	6	6	5	5	5	6	6	1	1	2
1	1	1	1	1	1	1	1	6	6	6	6	6	6	7	6	5	6	6	5	2	1	2
0	0	0	0	1	0	0	1	2	3	5	5	5	4	4	4	7	6	6	5	1	1	2
1	1	1	1	1	1	1	1	6	5	7	7	7	5	7	5	7	5	7	5	2	1	2
1	1	1	1	1	1	1	1	4	5	5	6	5	4	3	3	4	4	4	4	2	1	2
1	1	1	1	1	1	1	1	3	3	3	7	3	3	3	3	7	7	7	7	1	1	2
0	0	0	0	0	0	0	0	6	7	4	5	4	4	1	2	4	6	2	2	2	1	3
0	0	0	0	1	1	0	0	7	5	5	5	4	3	5	5	3	4	4	3	2	1	3
1	1	0	0	0	0	1	0	5	3	5	3	5	4	3	5	5	4	4	4	2	1	3
1	1	1	1	0	0	1	0	6	7	5	6	4	4	5	5	5	6	4	3	1	1	3
0	0	0	0	0	0	0	0	4	5	5	5	7	5	5	6	7	6	6	7	1	1	3
0	0	0	0	0	0	0	0	5	5	7	3	4	4	3	4	4	5	5	3	1	1	3
1	1	1	0	0	1	1	0	4	5	4	5	5	4	5	5	5	5	5	5	2	1	3
0	1	1	1	0	1	1	0	4	5	6	7	7	5	4	4	4	5	5	4	1	1	3
0	1	1	0	0	1	1	1	4	4	6	6	5	3	5	5	4	5	5	3	1	1	3
1	1	1	1	1	1	1	1	5	5	5	7	6	6	6	6	6	6	6	6	1	1	3
1	1	1	1	1	1	1	1	7	7	7	7	5	5	6	6	5	5	5	3	2	1	3
1	1	1	1	1	1	1	1	6	6	6	6	5	5	5	6	5	6	5	6	2	1	3
1	0	0	1	1	1	1	1	6	6	5	7	4	4	3	5	4	5	4	3	1	1	3
1	1	1	1	1	1	1	1	4	4	4	4	5	5	5	5	5	5	5	5	2	1	3
1	1	1	1	1	1	1	1	6	7	6	6	7	6	6	6	6	7	6	6	1	1	3
1	1	1	1	1	1	1	1	7	7	7	7	7	6	7	7	4	4	5	3	1	1	3
0	0	1	1	1	0	1	0	7	7	7	4	4	6	6	7	4	6	3	2	1	1	3
1	1	1	0	0	0	0	0	5	4	4	4	4	5	4	5	4	5	4	5	1	1	3
1	1	1	1	0	0	0	0	6	6	6	6	5	5	5	5	5	5	5	5	1	1	3
1	1	0	0	1	0	1	0	5	4	4	6	4	4	4	5	5	6	3	5	1	1	3
1	1	1	0	1	1	1	0	5	6	6	6	5	6	5	5	5	6	5	5	1	1	3
0	1	0	1	0	1	0	1	4	5	4	5	4	4	4	4	4	5	4	5	1	1	3
1	1	1	1	1	1	1	1	6	6	6	6	5	5	5	6	5	6	5	6	1	1	3
1	1	1	1	1	1	1	1	6	6	6	6	4	4	5	6	5	5	4	5	1	1	3
1	1	1	1	1	1	1	1	7	7	7	7	6	6	6	6	6	6	6	5	1	1	3
0	0	0	0	0	0	0	0	6	6	5	7	2	4	5	7	2	3	4	1	2	1	3
1	0	0	0	1	0	0	0	5	7	6	6	7	7	7	7	3	5	3	1	1	1	3
0	0	0	0	0	0	1	0	4	4	4	4	5	5	5	5	1	1	1	1	1	1	3
0	0	0	0	0	0	0	0	5	7	7	7	4	4	4	4	3	3	2	3	2	1	3
1	0	0	1	0	0	0	0	5	5	4	4	4	4	3	4	3	3	3	2	2	1	3
0	0	0	1	0	0	0	0	4	6	4	5	2	3	5	6	2	2	1	1	2	1	3
1	0	0	1	1	0	0	0	6	6	6	6	5	5	6	5	2	5	3	3	1	1	3
0	0	1	1	0	0	0	0	6	7	4	3	6	6	7	6	3	2	2	2	2	1	3
0	0	0	0	0	0	0	0	5	6	6	4	3	3	5	5	3	5	5	3	2	1	3
0	0	0	0	1	0	0	0	5	4	4	4	5	5	5	5	5	5	4	4	1	1	3
1	1	1	0	1	1	0	0	5	4	3	3	6	4	5	4	5	4	4	3	2	1	3
0	0	0	0	0	0	1	0	2	2	4	5	4	5	5	6	3	2	2	3	1	1	3
0	0	0	0	0	0	0	0	5	5	5	5	4	4	4	4	3	3	3	3	2	1	3
0	0	0	0	0	0	0	0	6	6	6	6	5	5	5	5	1	1	1	1	2	1	3
0	0	0	0	0	0	0	0	4	4	4	4	5	5	5	5	3	3	3	3	1	1	3
0	0	0	0	0	0	0	0	5	5	4	4	4	5	5	6	2	3	4	2	1	1	3
1	0	0	0	0	0	0	0	6	6	6	6	3	2	5	5	1	1	1	1	1	1	3
1	0	0	0	0	0	0	0	7	6	7	7	6	6	6	6	6	6	6	4	2	1	3
0	0	0	0	0	0	1	0	5	6	4	6	6	6	6	6	4	4	5	3	2	1	3
0	0	0	0	1	0	1	0	4	6	5	7	4	3	6	6	4	5	5	4	2	1	3
0	0	0	1	1	1	1	0	3	6	6	6	6	6	6	4	4	6	6	6	1	1	3
1	1	0	0	1	1	1	0	6	6	5	4	4	4	6	6	2	4	3	2	2	1	3
0	0	0	0	0	0	1	0	6	6	4	6	4	5	5	5	5	5	5	4	2	1	3
1	1	0	1	0	1	1	0	3	5	5	6	3	3	5	5	5	5	5	3	1	1	3
0	0	0	0	0	1	1	0	6	4	5	6	6	5	6	6	5	6	6	6	1	1	3
1	1	1	1	1	1	1	1	5	4	5	4	5	4	5	6	5	4	6	4	1	1	3
1	1	1	1	1	1	1	1	5	5	5	5	5	5	5	5	5	5	5	5	2	1	3
1	1	1	0	0	0	1	1	5	5	5	5	4	4	6	6	2	3	2	1	1	1	3
1	1	1	1	1	1	1	1	7	7	7	7	6	6	6	6	6	6	6	6	2	1	3
1	1	1	1	1	1	1	1	6	6	5	6	5	6	6	6	3	5	4	4	2	1	3
1	1	0	1	1	1	1	1	3	7	6	4	7	7	5	7	6	6	4	2	1	1	3
0	1	1	1	1	1	1	1	7	6	7	6	5	5	7	6	5	5	6	5	1	1	3
0	0	0	0	1	0	1	1	2	6	2	3	5	5	6	6	4	2	5	1	1	1	3
1	1	1	1	0	1	1	1	5	7	6	7	4	5	6	5	5	5	4	2	1	1	3
1	1	1	1	1	1	1	1	2	2	2	2	6	6	6	6	3	3	3	3	1	1	3
1	1	1	1	1	1	1	1	7	6	5	6	5	5	5	6	5	6	5	5	1	1	3
1	1	1	1	1	1	1	1	7	7	7	7	7	7	7	7	7	6	4	1	2	1	3
1	1	0	1	0	0	0	0	6	6	6	6	6	6	6	6	5	7	4	4	2	1	3
1	1	0	0	1	1	1	0	5	6	6	6	4	4	5	5	3	2	2	1	2	1	3
1	1	0	0	0	0	0	0	6	6	6	6	4	4	4	4	4	5	4	4	2	1	3
1	1	0	0	0	0	0	1	7	7	7	7	6	6	6	6	4	6	5	4	2	1	3
1	1	1	1	1	1	1	1	7	7	7	4	7	7	7	7	7	7	3	5	2	1	3
1	1	1	0	1	1	1	1	3	4	5	6	5	6	4	5	4	5	4	5	1	1	3
1	0	0	0	0	0	0	0	2	2	3	2	2	4	3	2	3	2	3	3	1	1	3
0	0	0	0	0	0	0	0	6	6	6	6	3	3	6	6	4	4	4	4	1	1	3
1	1	1	0	1	1	0	0	5	5	5	5	4	4	5	6	6	6	4	3	2	1	3
0	0	0	1	1	1	1	1	5	6	6	5	6	6	6	6	6	6	6	6	2	1	3
0	0	0	0	1	1	1	1	5	6	7	6	1	2	3	4	5	6	7	6	2	1	3
1	1	1	1	1	1	1	1	7	7	7	7	7	7	7	7	7	7	7	7	1	1	3
0	0	0	0	0	0	0	0	3	5	5	6	3	3	5	6	1	3	2	1	1	2	1
0	0	0	0	0	1	0	0	5	5	5	5	2	2	2	2	4	4	4	4	1	2	1
0	0	0	0	0	0	0	0	6	6	6	6	4	4	4	4	2	2	2	2	1	2	1
0	0	0	0	0	0	0	0	6	6	6	6	4	4	5	4	4	5	1	2	1	2	1
0	0	0	0	0	0	0	0	3	3	4	3	3	3	3	3	3	3	3	3	1	2	1
0	0	0	1	0	0	0	0	5	4	4	4	4	5	4	5	3	2	2	2	2	2	1
0	1	0	0	0	0	0	0	5	6	5	5	5	4	5	5	4	4	5	4	1	2	1
1	1	0	1	1	1	0	0	3	5	3	5	3	5	3	4	3	5	3	5	2	2	1
1	1	0	0	0	0	0	0	4	5	4	4	4	4	4	5	2	4	3	3	2	2	1
0	0	0	0	0	0	0	0	2	5	4	5	4	5	6	6	5	5	4	5	1	2	1
0	0	0	0	0	0	0	0	5	4	5	5	4	4	4	4	4	5	5	5	1	2	1
0	0	0	0	0	0	0	0	5	5	4	4	4	4	4	5	6	6	4	5	1	2	1
0	0	0	0	0	0	0	0	4	4	4	4	4	4	3	3	4	4	4	4	1	2	1
0	0	0	0	0	0	0	0	5	5	5	5	4	4	4	5	4	6	5	5	1	2	1
0	0	0	0	0	0	0	0	5	5	5	5	5	5	5	5	5	5	5	5	1	2	1
0	0	0	0	0	0	0	0	7	7	7	7	7	7	7	7	4	4	4	1	1	2	1
0	0	0	0	0	0	0	0	7	7	7	7	7	7	7	7	4	4	4	1	1	2	1
0	0	0	0	0	0	0	0	6	6	3	4	2	3	3	5	2	4	4	2	1	2	1
0	0	0	0	0	0	0	0	5	5	4	4	4	4	4	4	4	5	4	4	2	2	1
0	0	0	0	0	0	0	0	4	4	4	4	7	7	7	7	4	4	4	4	1	2	1
0	0	0	0	0	0	0	0	4	4	4	4	4	4	4	4	4	4	4	4	1	2	1
0	0	0	0	0	0	0	0	4	4	4	4	4	4	4	4	4	4	4	4	2	2	1
0	0	0	0	0	0	0	0	4	4	4	4	5	4	5	4	4	5	4	5	1	2	1
0	1	1	1	0	0	0	0	6	5	6	6	6	6	6	7	6	7	6	6	1	2	1
1	1	1	1	0	0	0	0	6	6	6	6	4	4	6	6	4	6	4	4	2	2	1
0	0	0	0	1	0	0	0	6	6	6	6	6	6	6	6	7	6	6	6	2	2	1
1	1	0	1	1	0	0	0	4	4	4	4	4	4	4	4	4	4	4	4	2	2	1
1	1	0	0	0	1	0	0	5	5	5	6	5	4	4	5	4	6	5	4	2	2	1
1	1	0	0	1	1	0	0	6	6	6	6	6	6	6	6	7	7	7	7	1	2	1
0	1	1	1	1	1	0	0	3	4	5	5	3	5	4	4	3	4	4	5	1	2	1
0	0	0	0	0	0	1	0	5	4	4	4	4	4	5	5	2	2	2	2	2	2	1
1	1	1	0	1	0	1	0	5	4	5	5	5	4	5	5	5	4	4	5	1	2	1
0	0	0	0	0	1	1	0	6	6	6	6	5	5	5	5	4	6	2	2	2	2	1
1	1	1	1	0	1	1	0	6	6	6	6	4	4	5	6	6	6	6	6	1	2	1
0	0	0	1	1	1	1	0	5	5	4	5	5	5	5	5	5	5	3	5	1	2	1
1	1	1	0	1	1	1	0	7	5	6	5	4	5	4	6	6	7	5	4	2	2	1
1	1	0	0	0	0	1	0	6	6	6	6	5	4	6	6	6	7	5	6	1	2	1
1	0	0	1	0	0	0	1	5	6	5	4	5	5	4	5	6	5	5	6	1	2	1
1	1	1	1	0	1	0	1	5	6	5	6	5	5	5	5	5	5	6	6	1	2	1
0	1	0	0	1	0	1	1	3	4	6	4	5	6	6	6	5	4	5	4	1	2	1
0	1	0	0	0	1	1	1	5	6	7	7	4	4	5	4	3	5	3	5	1	2	1
1	1	1	1	1	1	1	1	4	4	4	6	5	5	6	6	6	6	6	6	1	2	1
1	1	1	1	1	1	1	1	6	5	5	5	5	5	5	6	6	5	5	6	1	2	1
1	1	1	1	1	1	1	1	6	6	5	6	5	5	5	5	5	5	5	5	1	2	1
1	1	1	1	1	1	1	1	5	5	5	5	5	5	5	5	5	5	5	5	1	2	1
1	1	1	1	1	1	1	1	5	4	4	4	4	5	4	4	5	4	4	4	1	2	1
1	1	1	0	0	1	1	1	6	7	5	7	5	4	6	6	5	5	6	6	1	2	1
1	1	1	1	1	1	1	1	5	5	5	5	5	5	5	5	6	6	6	6	2	2	1
0	1	1	1	0	1	1	1	7	6	5	7	5	4	6	6	5	5	6	6	1	2	1
1	1	1	1	1	1	1	1	5	6	6	5	6	5	6	5	6	5	5	5	1	2	1
1	1	1	1	1	1	1	1	6	7	7	7	6	6	6	6	5	7	6	4	1	2	1
0	1	0	0	1	1	1	1	6	7	7	6	4	5	5	5	7	6	5	7	1	2	1
1	1	1	1	1	1	0	1	7	5	6	7	5	4	4	3	7	5	7	5	1	2	1
0	0	0	0	1	0	1	1	5	4	4	4	4	5	6	6	5	5	5	6	1	2	1
1	1	1	1	1	1	1	1	4	3	3	5	5	5	5	5	4	4	4	4	1	2	1
1	1	1	1	1	1	1	1	6	7	6	6	6	5	6	6	6	6	6	5	1	2	1
0	1	1	1	1	1	1	1	5	4	6	6	5	6	6	6	5	6	6	7	1	2	1
1	1	1	1	1	1	1	1	7	7	7	7	4	5	6	6	3	3	3	2	1	2	1
1	1	1	1	1	1	1	1	6	6	6	6	6	7	6	7	6	6	7	6	1	2	1
1	1	1	1	1	1	1	1	6	6	6	6	6	6	6	6	6	6	6	6	1	2	1
1	1	1	1	1	1	1	1	6	6	6	6	5	5	5	5	4	6	5	4	1	2	1
1	1	1	1	1	1	1	1	6	6	6	6	6	6	6	6	5	6	6	6	1	2	1
1	1	1	1	1	1	1	1	6	6	6	6	6	6	6	6	5	5	6	6	1	2	1
1	1	1	1	1	1	1	1	6	6	6	6	6	6	6	6	6	6	6	6	2	2	1
1	1	1	1	1	1	1	1	5	6	6	7	6	6	6	6	6	6	6	5	1	2	1
1	1	1	1	1	1	1	1	7	6	7	7	5	5	5	5	4	4	4	4	1	2	1
1	1	1	1	1	1	1	1	6	6	6	6	6	7	6	6	6	6	6	6	1	2	1
1	1	1	1	1	1	1	1	7	6	6	7	7	6	6	7	7	6	6	6	1	2	1
1	0	1	0	0	1	0	1	7	5	6	7	5	4	4	3	5	7	4	3	1	2	1
1	1	1	1	1	1	1	1	6	6	7	7	5	6	6	6	6	5	6	6	1	2	1
1	1	1	1	1	1	1	1	7	7	7	7	7	7	7	6	7	7	7	7	2	2	1
1	1	1	0	1	1	1	1	6	7	6	5	6	2	3	1	1	3	5	7	1	2	1
1	1	1	1	1	1	1	1	6	6	6	6	6	6	6	6	6	6	4	4	1	2	1
1	1	1	1	1	1	1	1	6	6	6	5	6	6	6	5	6	6	4	4	1	2	1
1	1	1	0	1	1	1	1	7	6	1	6	7	7	6	6	5	7	6	5	1	2	1
1	1	1	1	1	1	1	1	5	4	6	7	4	4	4	5	5	5	3	4	1	2	1
1	1	1	1	1	1	1	1	5	6	2	7	6	6	5	6	2	7	7	5	2	2	1
1	1	1	1	1	1	1	1	7	7	7	7	6	6	6	6	6	6	6	6	1	2	1
0	1	0	0	0	0	0	0	5	6	4	5	1	1	7	6	5	5	2	4	2	2	2
1	1	1	0	0	0	0	0	3	5	3	3	4	5	6	5	2	2	1	1	2	2	2
0	0	1	0	0	0	0	0	6	6	5	6	4	4	6	6	3	5	5	3	2	2	2
1	1	0	0	0	0	0	0	6	6	6	6	5	4	6	6	4	4	3	3	1	2	2
0	0	0	0	0	0	0	0	5	5	6	6	5	4	3	4	3	5	4	3	2	2	2
0	0	0	0	0	0	0	0	4	5	5	3	2	3	3	4	2	5	2	2	2	2	2
0	0	0	0	0	0	0	0	5	6	6	6	4	4	4	4	4	6	4	4	2	2	2
0	0	0	0	0	0	0	0	5	5	5	5	2	2	4	4	4	4	3	3	2	2	2
1	1	1	0	0	0	0	0	5	5	5	5	5	5	5	5	5	5	5	5	2	2	2
0	0	1	0	0	0	0	0	6	6	5	5	3	3	4	4	3	3	2	2	2	2	2
0	1	1	0	0	0	0	0	5	7	4	4	6	6	5	7	2	2	2	2	2	2	2
1	1	1	1	1	1	1	0	7	7	7	7	7	7	6	7	3	6	6	5	1	2	2
0	0	0	0	0	0	0	0	4	4	4	4	3	3	4	6	2	6	2	2	2	2	2
0	0	0	0	0	0	0	0	6	6	6	6	4	4	5	4	2	2	2	2	2	2	2
0	0	0	0	0	0	0	0	5	5	5	6	4	4	4	4	4	4	4	4	2	2	2
0	0	0	0	0	0	0	0	7	6	6	6	4	4	4	4	4	5	4	4	2	2	2
0	0	1	1	0	0	0	0	2	3	3	3	3	4	5	5	3	3	3	2	1	2	2
0	0	0	0	0	0	0	0	4	5	5	5	4	4	4	4	4	4	4	3	2	2	2
1	0	0	0	0	0	0	0	5	5	5	5	5	5	5	5	5	6	4	6	2	2	2
1	1	0	0	0	0	0	0	5	5	4	6	4	5	5	6	3	4	3	4	2	2	2
0	1	0	1	0	0	0	0	5	5	5	5	4	4	3	3	5	5	3	4	2	2	2
1	1	1	1	1	0	0	0	7	7	7	7	3	4	4	4	4	4	3	4	2	2	2
1	0	1	1	1	0	0	0	7	7	5	7	4	4	5	5	5	6	5	5	1	2	2
1	1	0	0	1	1	0	0	6	6	6	6	4	4	4	5	2	2	4	2	2	2	2
1	0	1	0	1	1	0	0	5	4	4	5	4	4	5	5	5	5	3	5	2	2	2
0	0	0	1	1	1	0	0	5	5	5	5	4	4	4	5	2	4	3	2	2	2	2
1	1	1	1	1	1	1	0	5	5	2	2	4	5	5	5	4	4	3	2	2	2	2
0	1	0	0	0	0	0	0	5	6	6	6	4	4	4	4	4	4	4	4	2	2	2
0	0	0	0	0	0	0	0	5	6	6	6	5	4	5	5	3	4	3	3	2	2	2
1	1	1	1	0	0	0	0	5	4	5	5	6	5	7	5	5	3	4	5	2	2	2
0	0	0	0	0	0	0	0	5	4	4	4	4	4	5	5	4	5	4	4	2	2	2
0	0	0	0	0	0	0	0	6	6	6	7	4	4	5	5	4	5	4	4	1	2	2
0	0	0	0	0	0	0	0	6	6	6	6	6	6	6	6	4	4	4	4	2	2	2
0	0	0	0	0	0	0	0	5	4	5	3	4	5	5	4	4	4	4	4	2	2	2
0	0	0	0	0	0	0	0	4	4	4	4	4	4	4	5	4	5	4	4	2	2	2
0	0	0	0	0	0	0	0	4	5	3	6	4	4	3	4	2	4	4	2	2	2	2
1	0	0	0	0	0	0	0	4	4	4	4	4	4	4	4	4	4	4	4	2	2	2
0	0	1	0	0	0	0	0	4	5	5	5	5	4	5	4	2	4	3	2	2	2	2
0	0	1	0	0	0	0	0	4	4	5	5	4	4	4	4	4	4	4	4	2	2	2
0	0	1	0	0	0	0	0	5	4	4	5	5	5	5	5	3	3	3	3	2	2	2
0	0	1	0	0	0	0	0	4	4	5	5	4	4	4	5	5	4	5	5	2	2	2
0	0	1	0	0	0	0	0	5	6	6	6	4	5	5	5	6	6	6	6	2	2	2
1	0	1	0	0	0	0	0	6	6	6	6	4	5	4	6	6	7	6	7	1	2	2
1	0	1	0	0	0	0	0	6	6	6	6	4	4	4	6	5	6	3	5	2	2	2
1	1	1	0	0	0	0	0	6	6	4	4	4	4	4	5	5	6	5	4	2	2	2
1	1	1	0	0	0	0	0	4	4	3	5	4	4	4	4	4	4	4	4	2	2	2
0	0	1	0	0	0	0	0	6	6	6	6	4	4	4	4	4	4	4	4	2	2	2
1	1	1	0	0	0	0	0	5	5	4	5	4	4	4	5	4	5	5	4	2	2	2
1	1	1	0	0	0	0	0	6	6	6	6	4	4	5	5	4	6	4	5	2	2	2
0	1	0	1	0	0	0	0	4	5	3	4	3	3	4	5	4	5	4	6	2	2	2
1	0	1	1	0	0	0	0	6	6	6	6	4	4	4	4	4	4	4	4	2	2	2
1	1	1	1	0	0	0	0	5	5	5	5	5	5	5	5	4	4	4	4	2	2	2
1	1	1	1	0	0	0	0	5	5	4	5	5	5	5	5	4	4	4	4	1	2	2
1	1	1	1	0	0	0	0	4	5	4	4	4	4	5	5	3	4	4	4	2	2	2
1	1	1	1	0	0	0	0	5	4	4	4	4	5	4	5	5	4	5	4	1	2	2
1	1	1	1	0	0	0	0	6	7	7	7	4	3	4	6	3	3	3	3	2	2	2
0	0	1	1	0	0	0	0	4	4	4	4	4	4	4	4	4	4	4	4	2	2	2
1	1	1	1	0	0	0	0	6	6	6	5	3	4	4	6	4	5	5	5	2	2	2
1	1	1	1	0	0	0	0	6	6	6	6	6	6	6	6	6	6	6	6	2	2	2
1	1	0	0	1	0	0	0	5	4	5	4	5	5	4	4	5	4	5	4	2	2	2
0	0	1	0	1	0	0	0	4	4	4	4	4	4	4	4	4	4	4	4	2	2	2
1	1	1	0	1	0	0	0	6	6	6	6	4	4	5	5	5	5	5	5	2	2	2
0	1	0	1	1	0	0	0	5	5	4	4	4	4	5	5	4	5	5	4	2	2	2
1	1	1	1	1	0	0	0	6	6	5	6	4	4	5	5	4	4	4	4	2	2	2
1	1	1	1	1	0	0	0	5	4	5	5	6	5	6	6	6	6	5	6	2	2	2
1	1	1	1	1	0	0	0	6	6	6	6	4	4	5	6	4	4	4	4	2	2	2
1	1	1	1	1	0	0	0	7	7	6	7	6	6	7	7	7	7	7	7	2	2	2
0	0	0	0	0	1	0	0	6	6	6	6	4	4	5	5	4	6	6	6	2	2	2
0	0	0	1	0	1	0	0	3	5	4	5	5	6	7	5	6	7	6	6	1	2	2
0	0	1	1	0	1	0	0	6	5	4	5	4	5	5	4	4	4	4	4	1	2	2
0	0	1	1	0	1	0	0	5	5	5	5	4	4	5	5	4	4	4	4	1	2	2
0	0	0	0	1	1	0	0	3	3	3	4	4	4	4	6	4	5	3	2	2	2	2
1	1	1	0	1	1	0	0	4	4	4	4	4	4	5	5	4	3	3	4	1	2	2
0	1	0	1	1	1	0	0	6	6	6	6	5	4	5	5	5	4	5	5	1	2	2
1	0	1	1	1	1	0	0	5	5	5	6	6	5	5	5	6	6	6	6	1	2	2
0	0	1	1	1	1	0	0	7	7	7	7	2	2	6	6	2	2	2	2	2	2	2
0	1	0	1	1	0	1	0	3	5	4	5	4	4	4	5	5	5	4	3	2	2	2
1	1	1	0	0	1	1	0	4	4	4	4	3	3	4	5	3	4	4	3	2	2	2
0	1	0	0	1	1	1	0	6	6	6	6	5	5	5	6	4	5	5	3	2	2	2
0	0	1	0	1	1	1	0	6	5	5	5	3	4	5	5	3	4	3	3	2	2	2
1	1	0	1	1	1	1	0	4	3	4	6	4	5	5	6	2	2	2	2	2	2	2
1	1	1	1	1	1	1	0	7	7	5	7	5	5	6	7	6	7	6	6	2	2	2
0	1	1	0	1	1	1	0	3	5	2	5	2	3	2	4	2	2	2	2	2	2	2
1	1	1	1	0	1	1	0	6	6	6	6	6	6	6	6	6	6	6	6	2	2	2
1	1	1	1	1	1	1	0	6	7	5	4	5	6	7	4	4	4	2	3	2	2	2
1	0	0	0	0	0	0	1	6	6	6	6	4	4	4	5	4	5	3	3	2	2	2
0	0	1	1	0	0	0	1	5	5	4	4	3	2	4	3	7	7	4	4	2	2	2
1	1	1	1	0	0	0	1	6	7	7	7	4	4	6	5	4	5	4	4	2	2	2
1	1	1	1	0	0	0	1	7	7	7	7	6	6	5	7	6	7	6	7	2	2	2
1	0	1	1	1	0	0	1	4	5	5	5	4	5	4	4	5	5	5	4	2	2	2
0	0	0	0	1	1	0	1	4	4	4	4	4	4	4	4	4	4	4	4	2	2	2
1	1	1	1	1	1	0	1	5	7	5	5	6	5	6	5	4	5	4	4	2	2	2
1	1	1	1	0	1	0	1	6	5	5	6	5	4	6	5	5	4	6	5	2	2	2
1	1	1	1	1	1	0	1	6	4	5	4	5	4	5	4	6	4	5	4	1	2	2
1	1	1	1	1	0	1	1	4	6	3	5	6	6	6	6	3	5	3	3	1	2	2
0	0	0	0	0	0	1	1	5	4	4	5	5	4	5	5	5	5	4	4	2	2	2
0	1	0	0	0	0	1	1	4	4	4	4	4	4	5	5	4	5	4	3	1	2	2
0	0	1	1	0	0	1	1	4	4	4	4	4	4	4	4	4	4	4	4	2	2	2
1	1	1	0	1	0	1	1	6	6	5	5	6	5	5	6	4	5	4	4	2	2	2
0	0	0	0	0	1	1	1	5	5	5	5	3	3	4	4	4	5	3	4	2	2	2
1	1	1	0	0	1	1	1	5	5	5	5	5	5	5	5	4	4	4	4	2	2	2
0	0	0	0	1	1	1	1	5	5	5	5	3	3	5	5	3	3	3	3	2	2	2
0	0	0	0	1	1	1	1	5	5	6	5	5	6	6	5	5	6	5	5	2	2	2
1	1	1	0	1	1	1	1	5	5	6	5	6	6	6	6	6	6	6	7	2	2	2
0	0	0	1	1	1	1	1	5	5	4	5	5	5	5	5	5	5	5	5	2	2	2
1	1	1	1	1	1	1	1	5	6	5	5	5	6	5	5	5	6	5	5	2	2	2
1	1	1	1	1	1	1	1	6	6	6	6	6	6	6	6	6	5	5	6	2	2	2
1	1	1	1	1	1	1	1	5	5	5	5	6	6	6	4	6	6	4	4	2	2	2
1	1	1	1	1	1	1	1	5	4	5	6	5	5	5	5	5	5	4	5	1	2	2
1	1	1	1	1	1	1	1	6	6	6	6	5	5	5	5	4	5	5	5	2	2	2
1	1	1	1	1	1	1	1	5	5	5	5	4	4	5	5	4	6	5	4	2	2	2
1	1	1	1	1	1	1	1	6	6	6	6	5	5	6	6	4	6	5	5	2	2	2
0	0	1	1	1	1	1	1	6	6	6	6	6	6	6	6	3	3	3	3	2	2	2
1	1	1	1	1	1	1	1	6	6	5	6	4	5	5	5	4	5	4	5	2	2	2
1	1	1	1	1	1	1	1	6	5	6	6	6	5	6	6	6	6	5	5	1	2	2
1	1	1	0	1	1	1	1	6	6	6	6	4	4	5	6	3	3	4	3	2	2	2
1	1	1	1	1	1	1	1	6	6	6	6	5	6	5	6	4	6	5	3	1	2	2
1	1	1	1	1	1	1	1	5	5	5	5	5	6	5	5	5	6	5	5	1	2	2
1	1	1	1	1	1	1	1	6	5	6	5	5	5	5	6	6	6	6	5	2	2	2
0	1	1	0	1	1	1	1	6	6	6	6	5	6	5	5	4	5	4	4	2	2	2
1	1	1	1	1	1	1	1	5	4	4	5	4	5	3	6	4	5	5	4	1	2	2
1	1	0	0	1	1	1	1	7	7	7	7	5	4	6	6	3	4	3	3	2	2	2
1	1	0	1	1	1	1	1	6	5	5	5	4	3	3	5	4	4	3	2	2	2	2
1	1	1	1	1	1	1	1	5	5	5	5	5	5	5	5	5	5	5	5	2	2	2
1	1	1	1	1	1	1	1	7	7	7	7	6	6	6	7	7	7	6	5	1	2	2
1	1	1	1	1	1	1	1	7	7	7	7	5	6	6	7	5	6	5	5	2	2	2
1	1	1	1	1	1	1	1	7	1	6	2	6	3	6	3	6	3	5	2	1	2	2
1	1	1	1	1	1	1	1	6	6	4	4	6	6	7	7	3	5	3	3	2	2	2
1	0	1	0	1	1	0	1	4	3	6	6	3	5	4	5	4	3	5	4	2	2	2
1	1	1	1	0	0	1	1	7	7	7	7	6	7	6	6	5	7	6	6	2	2	2
1	1	1	1	1	1	1	1	5	5	5	5	5	5	5	5	5	5	5	5	2	2	2
1	1	1	1	1	1	1	1	6	5	6	5	5	5	6	6	6	5	6	6	1	2	2
1	1	1	1	1	1	1	1	6	5	6	5	6	6	5	6	6	5	6	6	2	2	2
0	0	0	0	0	0	1	1	4	4	4	4	4	3	6	6	2	2	2	2	2	2	2
1	1	1	1	1	1	1	1	6	6	6	6	6	6	6	6	6	6	3	3	1	2	2
1	1	1	1	1	1	1	1	5	5	5	5	6	6	6	5	6	6	3	3	1	2	2
1	1	1	1	1	1	1	1	7	7	7	6	7	7	7	6	7	7	5	5	1	2	2
1	1	1	1	1	1	1	1	6	6	6	6	6	5	7	7	4	5	4	4	2	2	2
1	1	1	1	1	1	1	1	7	7	6	6	6	6	6	6	6	6	6	4	1	2	2
1	1	1	1	1	1	1	1	4	5	4	6	5	5	5	5	5	6	5	6	1	2	2
1	1	1	1	1	1	1	1	6	6	6	6	6	6	6	6	6	6	6	6	1	2	2
1	1	1	1	1	1	1	1	6	6	6	6	6	6	6	6	7	7	3	6	1	2	2
1	1	1	1	1	1	1	1	7	7	6	6	7	7	7	6	6	6	4	5	1	2	2
0	0	1	1	1	1	1	1	5	6	4	5	5	5	6	6	4	4	3	3	1	2	2
1	1	1	1	1	1	1	1	6	6	6	6	6	6	6	5	5	5	6	6	2	2	2
1	1	1	1	1	1	1	1	6	6	6	6	6	6	6	6	6	6	6	6	2	2	2
1	1	1	1	1	1	1	1	6	6	6	6	5	5	5	5	4	4	4	4	1	2	2
1	1	1	1	1	1	1	1	6	6	6	6	5	5	5	6	6	5	5	6	2	2	2
1	1	1	1	1	1	1	1	6	6	6	6	6	6	4	6	3	3	3	3	2	2	2
1	1	1	1	1	1	1	1	5	5	5	5	5	4	5	5	4	4	4	4	2	2	2
1	1	1	1	1	1	1	1	6	6	6	6	4	4	5	6	4	4	4	4	2	2	2
1	1	1	1	1	1	1	1	6	6	6	6	6	6	6	6	6	6	4	6	2	2	2
1	1	1	1	1	1	1	1	7	7	7	7	7	7	7	6	6	6	4	4	1	2	2
1	1	1	1	1	1	1	1	6	6	6	6	6	5	4	4	6	5	4	4	1	2	2
1	1	1	1	1	1	1	1	6	6	6	7	7	6	7	6	6	6	6	6	2	2	2
1	1	1	1	1	1	1	1	7	7	7	7	6	7	7	7	6	7	6	6	2	2	2
1	1	1	1	1	1	1	1	6	7	7	6	6	7	7	7	6	6	5	4	2	2	2
1	1	1	1	1	1	1	1	7	6	7	6	6	6	7	6	6	7	6	7	1	2	2
1	1	1	1	1	1	1	1	6	6	6	6	6	6	6	6	7	7	4	5	1	2	2
1	1	1	1	1	1	1	1	5	5	5	5	7	7	7	7	6	6	4	4	1	2	2
1	1	1	1	1	1	1	1	7	7	7	7	6	6	6	6	7	7	5	5	1	2	2
1	1	1	1	1	1	1	1	7	7	7	6	7	7	6	6	6	6	5	5	1	2	2
1	1	1	1	1	1	1	1	6	7	6	6	6	6	6	6	7	6	4	7	2	2	2
1	1	1	1	1	1	1	1	6	6	6	6	6	6	6	6	6	6	6	6	2	2	2
1	1	1	1	1	1	1	1	5	7	6	7	6	6	7	7	6	7	5	4	2	2	2
1	1	1	1	1	1	1	1	7	7	7	7	7	7	7	7	7	7	7	5	2	2	2
1	1	1	1	1	1	1	1	7	7	7	7	7	7	7	7	7	7	7	7	2	2	2
1	1	1	1	1	1	1	1	7	6	6	7	6	6	6	6	6	6	6	6	2	2	2
0	0	0	0	0	0	0	0	3	4	3	4	2	4	4	5	4	5	5	4	2	2	3
0	0	0	0	0	0	0	0	3	7	5	7	4	4	4	5	3	4	2	2	1	2	3
1	0	0	1	0	0	0	0	3	5	4	4	5	5	4	4	3	5	2	4	2	2	3
0	1	1	0	1	1	0	0	6	5	5	5	4	4	3	3	3	4	4	2	2	2	3
0	0	0	0	0	0	0	0	4	5	5	5	4	3	4	5	3	3	3	3	2	2	3
0	0	1	0	0	0	0	0	6	6	6	6	5	5	5	5	4	5	5	4	2	2	3
1	1	0	1	0	0	0	0	4	6	4	6	4	4	6	4	4	6	4	4	2	2	3
0	0	0	1	0	1	0	0	7	7	7	7	4	4	5	5	4	4	3	4	2	2	3
1	0	1	0	0	0	1	0	6	5	5	6	6	5	6	5	5	4	6	5	2	2	3
1	0	1	1	0	1	1	0	5	4	5	5	6	5	5	6	5	5	6	5	2	2	3
1	1	1	1	1	0	1	1	4	4	5	5	5	4	4	5	5	4	6	4	1	2	3
0	0	0	0	0	1	1	1	4	3	5	5	4	4	5	5	3	4	5	3	2	2	3
1	1	1	0	1	1	1	1	6	6	5	6	5	6	6	6	6	6	6	5	2	2	3
1	1	1	1	1	1	1	1	6	6	6	6	4	4	4	5	4	4	4	4	2	2	3
1	0	1	1	1	1	1	1	4	6	5	6	4	4	5	5	3	4	3	3	2	2	3
1	1	1	1	1	1	0	1	6	6	5	6	4	4	4	4	2	2	2	2	2	2	3
0	0	0	0	1	1	1	1	6	7	6	7	7	7	6	7	7	7	4	7	2	2	3
1	1	1	1	1	1	1	1	6	6	6	6	6	6	6	5	6	6	6	5	1	2	3
1	1	1	1	1	1	1	1	5	6	5	6	6	5	5	5	4	6	6	6	2	2	3
1	1	1	1	1	1	1	1	6	7	6	7	6	6	7	7	6	6	6	7	2	2	3
1	0	1	1	1	1	1	1	5	6	7	5	7	7	7	7	7	6	6	7	1	2	3
1	1	1	1	1	1	1	1	7	7	7	7	5	5	5	6	6	7	5	6	1	2	3
1	1	1	1	1	1	1	1	7	7	7	7	7	7	6	6	5	5	5	4	2	2	3
1	1	1	1	1	1	1	1	7	7	7	7	7	6	7	7	7	7	6	6	2	2	3
1	1	0	0	0	0	1	0	5	5	6	7	3	4	5	7	2	3	3	3	1	2	3
0	1	0	1	0	1	0	0	6	6	6	6	4	4	4	4	3	3	3	5	2	2	3
0	0	0	0	0	1	0	0	5	4	4	6	4	4	3	4	3	3	2	2	2	2	3
1	1	1	0	1	1	1	1	7	7	7	7	7	7	6	7	7	7	5	7	1	2	3
1	0	0	0	0	1	1	1	5	7	6	7	5	5	6	7	5	7	5	4	1	2	3
0	1	0	1	0	1	1	1	7	7	7	7	4	4	4	4	4	4	4	4	2	2	3
1	1	1	1	1	1	1	1	4	5	4	4	5	5	5	5	5	5	5	5	1	2	3
1	1	1	1	0	0	1	1	5	6	5	7	7	5	4	6	7	6	5	6	1	2	3
1	0	0	0	0	0	0	0	5	5	5	5	4	4	5	5	4	5	4	4	2	2	3
0	1	1	0	1	0	0	0	6	5	5	5	4	4	4	4	4	6	6	6	1	2	3
1	1	1	1	1	1	1	1	7	6	6	5	4	5	5	5	4	5	4	4	2	2	3
0	0	0	0	0	0	0	0	5	5	5	5	4	4	6	6	3	3	3	3	2	2	3
0	0	0	0	0	0	0	0	5	6	5	6	4	4	4	4	5	5	5	5	2	2	3
0	0	0	0	0	0	0	0	4	4	4	4	5	5	4	4	4	4	4	4	2	2	3
0	0	0	1	0	0	1	0	6	6	5	6	4	4	4	4	4	4	4	4	2	2	3
1	1	0	0	1	1	1	0	7	7	7	7	7	7	1	7	2	7	4	2	2	2	3
0	0	0	0	0	0	1	1	4	4	4	5	4	3	3	5	4	3	5	4	1	2	3
1	1	1	0	1	1	1	1	7	7	7	7	7	7	7	6	6	7	5	5	2	2	3
0	0	0	0	1	1	1	1	6	6	6	5	6	5	5	5	6	5	5	5	2	2	3
1	1	1	1	1	1	1	1	7	7	7	7	7	7	7	6	6	7	6	6	2	2	3
1	1	1	1	1	1	1	1	4	7	4	5	4	4	6	5	5	6	4	7	2	2	3
1	1	1	1	1	1	1	1	7	7	7	7	7	7	7	7	5	5	4	4	2	2	3
0	0	0	0	0	0	0	0	7	7	7	7	4	4	4	4	4	4	4	4	2	2	3
0	0	0	0	0	0	0	0	3	5	4	4	4	4	4	4	4	5	4	4	2	2	3
1	1	1	1	0	0	0	0	4	6	4	5	4	4	4	4	5	5	5	4	2	2	3
0	0	0	0	1	0	0	0	7	7	7	6	5	5	4	4	5	5	5	4	1	2	3
1	1	1	0	1	1	1	0	5	5	6	6	4	6	6	6	4	6	6	5	2	2	3
1	1	1	1	0	0	0	1	5	6	4	5	4	5	6	6	4	4	4	3	2	2	3
0	0	0	0	0	1	1	1	5	6	4	5	4	4	5	5	2	2	1	2	1	2	3
1	1	1	0	1	1	1	1	6	6	6	6	6	6	6	6	7	7	5	7	2	2	3
1	1	1	1	1	1	1	1	6	6	6	7	5	5	5	6	5	5	6	5	1	2	3
0	1	1	1	0	1	1	1	4	7	7	7	4	4	5	4	4	4	4	4	2	2	3
1	1	1	1	1	1	1	1	4	6	4	6	6	6	6	6	6	6	6	6	2	2	3
1	1	1	1	1	1	1	1	6	6	6	6	6	6	6	6	6	6	6	6	2	2	3
1	1	1	1	1	1	1	1	7	7	7	7	7	7	7	7	7	7	7	7	2	2	3
1	1	1	1	1	1	1	1	7	7	7	7	7	7	7	7	7	7	7	7	2	2	3
1	1	1	1	1	1	1	1	7	7	7	7	7	5	5	5	5	5	5	5	2	2	3
1	1	1	1	1	1	1	1	7	7	7	7	7	7	7	7	6	6	6	6	2	2	3
0	1	1	1	0	0	0	0	3	2	1	2	7	6	5	4	3	2	1	2	1	2	1
1	1	1	0	0	0	0	0	4	5	3	4	4	4	4	6	4	4	1	4	1	2	1
0	0	0	0	0	0	0	0	4	5	5	6	4	6	7	6	4	6	6	5	1	2	1
0	0	0	0	0	0	0	0	6	7	7	7	4	5	5	4	3	4	4	4	1	2	1
1	1	1	1	1	0	1	0	4	3	3	5	5	4	3	4	4	4	3	5	1	2	1
1	1	0	0	1	1	1	1	4	6	6	6	5	4	5	6	5	6	5	5	2	2	1
1	1	1	1	1	1	1	1	4	6	4	6	5	5	5	5	4	5	5	4	2	2	1
1	1	1	1	1	1	1	1	5	5	4	4	4	4	6	6	5	5	5	5	2	2	1
1	1	1	1	1	1	1	1	6	5	6	5	6	5	6	6	5	6	5	6	1	2	1
1	1	1	1	1	1	1	1	6	5	6	5	6	5	6	6	6	5	5	6	1	2	1
1	1	1	1	1	1	1	1	6	6	6	6	6	6	6	6	6	6	6	6	1	2	1
1	1	1	1	1	0	0	1	4	6	4	7	4	4	6	6	6	5	6	7	1	2	1
1	1	1	1	0	1	0	1	4	6	5	6	4	5	6	6	6	6	4	6	1	2	1
1	1	1	1	1	1	1	1	6	6	7	6	6	7	7	6	6	7	7	6	1	2	1
1	1	1	1	1	1	1	1	7	7	7	7	7	7	7	7	7	7	7	7	1	2	1
1	1	1	1	1	1	1	1	7	7	7	7	4	4	4	5	6	6	6	6	1	2	1
0	0	0	0	0	0	0	0	6	6	6	6	6	6	6	4	6	6	6	6	2	2	2
0	0	0	0	0	0	0	0	4	4	3	3	3	3	4	4	3	3	3	3	2	2	2
0	0	1	0	0	0	0	0	3	4	3	4	4	3	4	5	4	5	5	5	2	2	2
0	0	0	1	0	0	0	0	6	6	6	5	4	4	4	5	6	6	5	4	2	2	2
0	0	1	0	0	0	0	0	5	6	5	5	5	3	4	5	3	3	2	3	1	2	2
0	0	1	0	0	1	0	0	6	6	4	4	4	4	4	5	6	6	4	4	2	2	2
1	1	1	1	0	1	0	0	7	7	6	5	4	4	4	6	6	6	5	4	2	2	2
0	1	1	0	0	1	0	1	4	5	5	5	4	5	5	5	4	5	4	5	2	2	2
1	1	1	1	1	1	1	1	6	6	6	6	4	4	4	4	4	4	3	3	2	2	2
1	1	1	1	1	1	1	1	6	6	6	6	4	4	4	4	4	4	4	3	2	2	2
1	1	1	1	1	1	1	1	6	6	6	6	6	6	6	6	6	6	6	6	2	2	2
1	1	1	1	1	1	1	1	7	7	7	7	7	7	7	7	6	7	6	6	2	2	2
0	0	1	0	0	0	0	1	4	3	2	6	4	5	7	2	4	3	6	7	1	2	3
1	1	1	1	0	0	0	0	4	6	6	5	4	5	7	7	5	6	4	1	2	2	3
0	0	0	0	0	0	0	0	4	4	5	5	4	4	4	4	4	4	4	4	2	2	3
1	1	1	1	1	1	1	1	5	5	5	5	5	5	5	5	3	7	4	4	2	2	3
0	0	1	1	0	0	1	1	5	4	4	5	5	4	4	4	7	7	6	5	2	2	3
1	1	1	1	1	1	1	1	6	6	6	6	5	4	6	5	5	6	4	4	2	2	3
1	1	1	1	1	1	1	1	5	6	5	6	4	4	6	6	4	6	4	5	2	2	3
1	1	1	1	1	1	1	1	7	7	7	7	7	7	7	7	7	7	7	7	2	2	3
0	0	0	0	0	0	0	0	5	6	6	6	3	2	2	3	3	3	2	3	2	2	3
0	0	0	0	0	0	0	0	4	5	4	5	4	5	4	5	4	5	4	4	2	2	3
1	1	1	1	0	0	0	0	4	6	6	6	2	2	4	4	3	3	3	3	2	2	3
1	1	1	1	0	1	1	1	2	3	1	4	5	4	3	6	4	6	5	3	2	2	3
1	1	1	1	1	1	1	1	7	7	7	7	4	7	6	5	7	7	3	4	2	2	3
0	0	0	0	0	0	0	0	2	2	2	2	7	7	7	7	2	7	2	2	2	2	3
1	1	0	0	0	0	0	0	5	4	4	6	6	6	6	6	5	6	4	6	1	2	3
1	1	1	0	1	1	1	0	7	7	7	7	4	4	4	6	5	6	4	4	2	2	3
1	0	1	0	1	1	1	0	6	6	7	6	4	4	4	4	4	4	4	4	2	2	3
1	1	1	1	0	1	1	1	6	7	7	7	7	6	7	7	7	7	7	7	1	2	3
1	1	1	1	1	1	1	1	5	5	5	5	5	5	5	5	7	7	7	7	1	2	3
1	1	1	0	0	1	1	1	6	7	6	5	6	6	7	6	5	6	6	5	2	2	3
